# Supplementary material for: Chromosome-level assembly and gene annotation of Decapterus maruadsi genome using Nanopore and Hi-C technologies
Source: Sci Data. 2024 Jan 13;11:69. doi: 10.1038/s41597-024-02912-1 (PMC10787795; doi:10.1038/s41597-024-02912-1)
Supplement: Supplementary file 2 — Supplement Table [file 41597_2024_2912_MOESM2_ESM.xlsx]

## Sheet: Table legends
Table S1. Statistics of genome survey based on 17-mer analysis.
Table S2. The genome coverage statistics of Illumina reads.
Table S3. Completeness and accuracy evaluation
Table S4. The download link of 5 species that used for GenomeTreader

## Sheet: Table1
Table S1 Statistics of genome survey based on 17-mer analysis
K-mer number	K-mer Depth (X)	Genome Size (Mbp)	Heterozygous Ratio (%)	Repeat (%)
434759917857	47.2439	720.70	0.69	32.6

## Sheet: Table2
Table S2 The genome coverage statistics of Illumina reads
Mapping rate (%)	99.76
Coverage (%)	98.8
Coverage at least 4X (%)	98.55
Coverage at least 10X (%)	98.13
Coverage at least 20X (%)	96.51

## Sheet: Table3
Table S3 Completeness and accuracy evaluation
BUSCO	Number	Percentage (%)
All BUSCOs used	3640	-
Single-copy complete BUSCOs	3516	96.6
Duplicated complete BUSCOs	43	1.2
Complete BUSCOs	3559	97.8
Fragmented BUSCOs	20	0.5
Missing BUSCOs	61	1.7

## Sheet: Table4
Species	Download link
O. latipes	http://identifiers.org/ena.embl:PRJNA325079
S. lalandi	http://identifiers.org/ena.embl:PRJNA319656
S. dumerili	http://identifiers.org/ena.embl:PRJDB5856
O. niloticus	http://identifiers.org/ena.embl:PRJNA344471
T. ovatus	http://identifiers.org/ena.embl:PRJNA406847
